# Supplementary material for: Strain-Specific Effects of Early-Life Probiotic Supplementation on Respiratory Infections in Infants: A Systematic Review and Meta-Analysis
Source: Nutrients. 2026 Jun 24;18(13):2067. doi: 10.3390/nu18132067 (PMC13363551; doi:10.3390/nu18132067)
Supplement: Supplementary file 1 [file nutrients-18-02067-s001.zip]

Archive with 1 entries (1 files):
- nutrients-4365980-supplementary.pdf
